# Supplementary material for: Single-Stage Microfluidic Synthesis Route for BaGdF5:Tb3+-Based Nanocomposite Materials: Synthesis, Characterization and Biodistribution
Source: Int J Mol Sci. 2023 Dec 5;24(24):17159. doi: 10.3390/ijms242417159 (PMC10742823; doi:10.3390/ijms242417159)
Supplement: Supplementary file 1 [file ijms-24-17159-s001.zip]

Archive with 1 entries (1 files):
- ijms-2727818-supplementary.pdf
